# Supplementary material for: Anoxygenic Phototrophs Span Geochemical Gradients and Diverse Morphologies in Terrestrial Geothermal Springs
Source: mSystems. 2019 Nov 5;4(6):e00498-19. doi: 10.1128/mSystems.00498-19 (PMC6832021; doi:10.1128/mSystems.00498-19)
Supplement: TABLE S1 [file mSystems.00498-19-st001.xlsx]

## Sheet: Sheet1
				GPS
Area	Site	Des.	Sample Type	12 T	UTM	Elevation	pH	T (°C)	Cond. (µS/cm)	Sulf (µM)	Fe+2 (µM)	SiO2 (mM)	Cl (mM)	SO42- (mM)	PO43- (µM)	Na (mM)	K (mM)	Ca (mM)	Mg (mM)	Mn (mM)	Fe (nM)	As (nM)	Biomass					DIC		DOC
				Easting	Northing	(m)																	Total C (%)	δ13C (‰)	Δ13C (‰)	Total N (%)	δ15N‰	Conc. (mmol/L)	𝜹13CVPDB (‰)	Conc. (µmol/L)	𝜹13CVPDB (‰)	Library Name
GGB	SSA	SSA1	fil	518628	4949653	2253	2.38	49.1	3804	66.49	57.66	2.53	3.63	5.51	7.93	4.78	0.61	0.108	0.02	3431	nd	3835.32	8.32	-23.07	-19.38	1.48	-3.69	9.01	-3.74	134.12	-23.52	625A
		SSA2	fil	518628	4949661	2253	2.17	52.8	4573	57.01	64.1	2.03	2.46	6.67	7.46	3.6	0.54	0.088	0.016	2381	63836	3045.17	5.41	-17.79	-13.68	0.89	-4.11	6.16	-3.63	87.25	-23.74	625B
		SSA3	fil	518677	4949680	2252	2.22	47.2	4133	0.59	22.56	2.74	2.65	6.71	6.56	4.09	0.58	0.09	0.016	2445	87392	3771.26	13.38	-11.61	-6.31	2.16	-5.3	0.39	-2.84	95.73	-22.67	625C
		SSA4	mat	518442	4949604	2256	7.13	40.5	2310	2.43	bdl	2.19	15.95	2.15	nd	17.61	0.9	0.129	0.003	474.98	381	34269	0.27	-16.67	-12.54	0.03	-4.13	0.18	3.06	97.93	-27.8	724A
		SSA5	mat	518576	4949715	2266	6.39	69.5	1925	9.76	0.1	2.55	6.57	3.27	nd	16.66	0.7	0.081	0.001	217.75	85	14338.3	0.59	-22.87	-24.22	0.06	1.35	5.27	0.74	117.6	-22.55	724B
	GCA	GCA1	mat	521579	4948284	2305	7.62	59.9	3254	2	bdl	3.96	11.96	1.18	5.13	15.85	0.71	0.12	0.01	1494.05	104.94	23651	4.19	-19.02	-22.33	0.44	3.31	2.2	1.99	38.22	-25.14	630B
		GCA2	mat	521560	4948291	2305	8.26	44.2	2481	0.62	2.69	4.01	12.68	1.29	5.27	17.07	0.73	0.12	0.01	1135.92	123.38	20661	9.1	-17.87	-23.89	1.11	6.02	2.04	4.3	39.26	-22.87	630C
		GCA3	fil	521565	4948215	2308	7.3	62.7	3492	0.87	2.69	22.3	10.99	1.39	4.68	18.7	0.7	0.01	0.01	89.03	285.43	24305	6.67	-20	-22.82	0.76	2.82	5.25	0.3	48.47	-23.28	630D
MGB	RCA	RCA1	fil	515380	4929387	2296	5.63	67.9	460	0.53	0.1	2.47	0.07	1.74	nd	3.34	0.4	0.015	0.001	974.27	33.26	745.81	2.54	-10.29	-10.14	0.29	-0.15	0.48	1.28	131.53	-26.18	725AB
		RCA2	mat	515380	4929387	2296	5.63	67.9	460	0.53	0.1	2.47	0.07	1.74	nd	3.34	0.4	0.015	0.001	974.27	33.26	745.81	12.96	-12.54	-10.21	2.14	-2.33	0.48	1.28	131.53	-26.18	725AO
		RCA3	mat	514928	4929749	2241	9.14	68.4	3944	0.34	bdl	3.14	8.67	0.2	5.43	15.81	0.4	0.01	bdl	14.19	331.09	18893	3.5	-21.97	-21.04	0.35	-0.93	3.4	-1.35	126.76	-22.14	626A
		RCA4	fil	514895	4929699	2241	9.24	62.3	3584	0.44	bdl	2.48	8.61	0.19	5.4	15.71	0.39	0.01	bdl	16.07	101.47	17978.7	5.73	-17.25	-15.93	0.71	-1.32	3.43	-1.31	59.53	-23.3	626B
		RCA5	mat	515023	4929646	2243	9.44	62.4	3756	18.99	bdl	4.19	9.16	0.16	6.44	16.17	0.44	0.01	bdl	14.4	93.84	19874	8.34	-12.34	-9.96	0.66	-2.38	2.98	-0.94	56.47	-23.21	626C
		RCA6	fil	514896	4929693	2241	9.29	62.3	3578	0.25	bdl	3.43	8.6	0.19	5.32	15.79	0.4	0.01	bdl	16.9	138.49	21215.4	14.66	-17.65	-15.56	1.76	-2.09	3.31	-1.16	56.3	-26.62	626D
		RCA7	fil	515355	4929183	2293	6.5	55.6	505	nd	nd	nd	0.06	0.51	5.64	2.46	0.34	0.01	bdl	341.66	429.66	75.7	7.7	-11.88	-12.39	1.18	0.51	2.77	2.89	71.33	-23.14	626E
		RCA8	mat	515363	4929263	2293	6.2	65.1	510	1.59	0.21	1.37	0.05	0.72	4.08	2.14	0.28	0.01	bdl	512.4	454.11	136.07	7.82	-16.92	-17.25	1.08	0.33	1.34	1.91	121	-24.48	626F
LGB	SM	SM1	mat	510719	4935155	2198	7.95	68.4	2969	2.34	0.18	3.6	6.12	0.17	7.44	12.52	0.36	0.011	bdl	47.22	113.45	13507	10.68	-16.19	-16.13	1.19	-0.06	5.42	0.36	49.36	-23.18	627A
		SM2	mat	510829	4935016	2199	8.05	51.4	2748	0	0.54	2.26	6.37	0.15	8.88	13.76	0.35	0.014	bdl	18.79	356.78	14895	7.82	-14.64	-15.2	1.02	0.56	4.37	-1.6	38.33	-23.29	627E
		SM3	mat	510718	4935156	2209	8.24	55	1439	0.83	1.37	3.32	6.23	0.178	nd	12.21	0.4	0.009	bdl	41.57	41.43	11414.6	5.75	-19.07	-19.89	0.55	0.82	4.46	0.52	66.53	-27.25	721C
	BG	BG1	mat	512424	4933960	2190	8.68	68.5	2944	4.93	0.54	2.13	7.9	0.17	4.25	14.89	0.3	0.029	bdl	30.09	384.09	15229	5.71	-17.54	-21.63	0.84	4.09	2.27	-1.08	20.45	-22.82	629B
	WCA	WCA1	fil	568	4931042	2237	8.8	71	2910	3.12	2.33	4.63	6.94	0.16	7.15	15.08	0.55	0.013	bdl	51.81	765.32	19640	10.89	-20.55	-24.67	0.95	4.12	4.31	-0.2	31.6	-26.03	629F
		WCA2	fil	576	4931041	2236	8.56	69.4	2751	1.25	0.36	3.96	6.89	0.15	9.07	14.7	0.53	0.015	bdl	34.37	383.2	38053	11.51	-22.75	-27.01	1.68	4.26	4.61	0.02	33.5	-25.96	629H
MVA	GOPA	GOPA1	fil	544521	4939802	2397	5.68	58.2	2539	5.99	8.95	2.79	7.85	2.22	nd	12.89	0.96	0.16	0.04	853.5	nd	nd	7.23	-25.87	-21.91	0.91	-3.96	4.59	-1.22	60.96	-22.61	628A
		GOPA2	fil	544542	4939793	2397	4.64	31.5	556	1.12	6.09	1.59	0.9	1.44	nd	2.77	0.45	0.39	0.28	6760.3	nd	nd	15.09	-25.37	-24.3	0.84	-1.07	11.27	-3.31	488.43	-26.97	628B
		GOPA3	mat	544536	4939787	2397	6.21	63.7	1100	4.37	6.63	1.99	1.28	0.42	nd	3.42	0.74	0.76	0.62	10299.8	nd	nd	5.56	-18.95	-18.86	0.57	-0.09	6.99	0.2	165.6	-25.09	628D
NGB	OHSP	OHSP1	mat	522752	4952904	2289	3.29	38.4	2470	bdl	4.66	1.85	0.01	0.99	nd	16.24	1.2	0.109	0.004	214.16	11089	21520.2	2.65	-22.03	-22.27	0.24	0.24	0.28	-3.63	152	-22.76	723ABG
		OHSP2	fil	522752	4952904	2289	3.29	38.4	2470	bdl	4.66	1.85	0.01	0.99	nd	16.24	1.2	0.109	0.004	214.16	11089	21520.2	4.97	-18.96	-17.81	0.2	-1.15	0.28	-3.63	152	-22.76	723AZ
