# Supplementary material for: Anoxygenic Phototrophs Span Geochemical Gradients and Diverse Morphologies in Terrestrial Geothermal Springs
Source: mSystems. 2019 Nov 5;4(6):e00498-19. doi: 10.1128/mSystems.00498-19 (PMC6832021; doi:10.1128/mSystems.00498-19)
Supplement: TABLE S2 [file mSystems.00498-19-st002.xlsx]

## Sheet: Sheet1
pH < 6.4						pH 6.4 to 8.3						pH > 8.3
Treat.	µg C/g biomass/hr	St. dev.	p-value			Treat.	µg C/g biomass/hr	St. dev.	p-value			Treat.	µg C/g biomass/hr	St. dev.	p-value
SSA2						SSA4						WCA2
Light	6736.45	3866.76		DCMU	Dark	Light	355.35	42.06		DCMU	Dark	Light	1727.16	205.92		DCMU	Dark
DCMU	20.25	18.6	Light	0.0239471	0.0257353	DCMU	11.39	0.79	Light	5.4e-06	5.1e-06	DCMU	385.8	174.84	Light	0.0001069	2.86e-05
Dark	59.52	14.69	DCMU	-	0.997878	Dark	7.91	1.53	DCMU	-	0.983334	Dark	43.51	13.51	DCMU	-	0.080774
SSA1						GCA3						BG1
Light	6071.79	1810.03		DCMU	Dark	Light	1354.55	261.75		DCMU	Dark	Light	3813.83	1011.55		DCMU	Dark
DCMU	96.69	7.21	Light	0.0010312	0.0009973	DCMU	338.21	8.42	Light	0.0033105	0.000883	DCMU	1406.3	323.93	Light	0.0071527	0.0009181
Dark	59.52	14.69	DCMU	-	0.989548	Dark	98.83	21.93	DCMU	-	0.001485	Dark	227.06	52	DCMU	-	0.0012323
OHSP1						GCA1						WCA1
Light	33.35	3.68		DCMU	Dark	Light	3386.28	738.68		DCMU	Dark	Light	771.33	44.19		DCMU	Dark
DCMU	0.98	0.12	Light	3.4e-06	3.4e-06	DCMU	660.25	51.04	Light	0.0004339	0.0001322	DCMU	184.79	30.43	Light	1.3e-06	5e-07
Dark	0.95	0.17	DCMU	-	0.999795	Dark	136.66	66.64	DCMU	-	0.0210237	Dark	44.19	13.41	DCMU	-	0.0040391
OHSP2						SM1						RCA3
Light	159.15	65.93		DCMU	Dark	Light	838.66	623.74		DCMU	Dark	Light	1272.31	197.77		DCMU	Dark
DCMU	2.87	0.98	Light	0.0057044	0.0056451	DCMU	209.68	63.54	Light	0.164122	0.129855	DCMU	106.62	50.76	Light	4.77e-05	3.27e-05
Dark	2.53	0.7	DCMU	-	0.999937	Dark	155.35	13.64	DCMU	-	0.981629	Dark	28.46	7.33	DCMU	-	0.710229
RCA1						SM2						RCA4
Light	415.91	103.12		DCMU	Dark	Light	658.34	113.54		DCMU	Dark	Light	2604.07	311.77		DCMU	Dark
DCMU	36.53	6.56	Light	0.0005785	0.0003691	DCMU	278	60.4	Light	0.0019872	0.0001779	DCMU	162.93	21.94	Light	7.8e-06	7.6e-06
Dark	4.39	2.2	DCMU	-	0.794172	Dark	67.35	21.06	DCMU	-	0.0323012	Dark	150.09	53.15	DCMU	-	0.995946
RCA2												RCA6
Light	27.4	21.21		DCMU	Dark							Light	2151.17	1083.29		DCMU	Dark
DCMU	3.61	3.65	Light	0.125424	0.108762							DCMU	200.2	73.71	Light	0.0175277	0.0206947
Dark	2.57	1.08	DCMU	-	0.993156							Dark	124.85	11.96	DCMU	-	0.988164
